# Supplementary material for: Preliminary results of the European multicentric phase III trial regarding sirolimus in slow-flow vascular malformations
Source: JCI Insight. 2023 Nov 8;8(21):e173095. doi: 10.1172/jci.insight.173095 (PMC10721262; doi:10.1172/jci.insight.173095)
Supplement: Supporting data values [file jciinsight-8-173095-s202.xlsx]

## Sheet: Feuil1
FIGURE 1S
A) Pain Status at BASELINE
n % n %						n	%
0. No pain						31	23.48
1. Low score (1-3)						14	10.61
2. Moderate score (4-6)						53	40.15
3. High score (7-10)						34	25.76
B) Pain exacerbation (frequency) at baseline
n % n %						n	%
0. No exacerbation						28	21.21
1. 1-2 crisis/month						63	47.73
2. 3-4 crisis/month						25	18.94
3. 5 or more crisis/month						16	12.12
C) Pain_exacerbation_intensity_baseline_4
n % n %						n	%
0. No exacerbation						28	21.21
1. Low score (1-3)						4	3.03
2. Moderate score (4-6)						23	17.42
3. High score (7-10)						77	58.33
D) Functional Limitation Intensity at baseline
n % n %						n	%
Functional_limitation_baseline_4
0. No FL						26	19.7
1. Mild FL (score 1-3)						17	12.88
2. Moderate FL (score 4-6)						47	35.61
3. Strong FL (score 7-10)						42	31.82
FIGURE 2
A) Change in pain from baseline --
Pain_bas_vs_fu1_1_months_ NA NA NA NA						n	%
1. Increase						11	10.89
2. Stability						15	14.85
3. 1-3 Points decrease						38	37.62
4. 4-6 Points decrease						26	25.74
5. 7-10 Points decrease						11	10.89
No info						0	0
Pain_bas_vs_fu3_3_months_4 NA NA NA NA
1. Increase						11	10.89
2. Stability						5	4.95
3. 1-3 Points decrease						26	25.74
4. 4-6 Points decrease						40	39.6
5. 7-10 Points decrease						13	12.87
No info						6	5.94
Pain_bas_vs_fu4_6_months_4 NA NA NA NA
1. Increase						6	5.94
2. Stability						5	4.95
3. 1-3 Points decrease						31	30.69
4. 4-6 Points decrease						37	36.63
5. 7-10 Points decrease						12	11.88
No info						10	9.9
Pain_bas_vs_fu6_12_months_4 NA NA NA NA
1. Increase						1	0.99
2. Stability						2	1.98
3. 1-3 Points decrease						28	27.72
4. 4-6 Points decrease						36	35.64
5. 7-10 Points decrease						13	12.87
No info						21	20.79
B) Change in pain exacerbation (frequency) from baseline --
n % n %
Pain_ex_freq_bas_vs_fu1_1_month_4 NA NA NA NA						n	%
1. Increase						16	15.38
2. Stability						36	34.62
3. 1-3 less crisis						38	36.54
4. 4-6 less crisis						14	13.46
5. 7-10 less crisis						0	0
No info						0	0
Pain_ex_freq_bas_vs_fu3_3_months_4 NA NA NA NA
1. Increase						25	24.04
2. Stability						22	21.15
3. 1-3 less crisis						40	38.46
4. 4-6 less crisis						11	10.58
5. 7-10 less crisis						0	0
No info						6	5.77
Pain_ex_freq_bas_vs_fu4_6_months_4 NA NA NA NA
1. Increase						26	25
2. Stability						15	14.42
3. 1-3 less crisis						39	37.5
4. 4-6 less crisis						13	12.5
5. 7-10 less crisis						0	0
No info						11	10.58
Pain_ex_freq_bas_vs_fu6_12_months_4 NA NA NA NA
1. Increase						19	18.27
2. Stability						11	10.58
3. 1-3 less crisis						41	39.42
4. 4-6 less crisis						12	11.54
5. 7-10 less crisis						0	0
No info						21	20.19
C) Change in pain exacerbation (Intensity/severity ) from baseline --
n % n %						n	%
Pain_ex_intensity_bas_vs_fu1_1_month_4 NA NA NA NA
1. Increase						8	7.69
2. Stability						23	22.12
3. 1-3 Points decrease						26	25
4. 4-6 Points decrease						21	20.19
5. 7-10 Points decrease						26	25
No info						0	0
Pain_ex_intensity_bas_vs_fu3_3_months_4 NA NA NA NA
1. Increase						7	6.73
2. Stability						6	5.77
3. 1-3 Points decrease						29	27.88
4. 4-6 Points decrease						30	28.85
5. 7-10 Points decrease						26	25
No info						6	5.77
Pain_ex_intensity_bas_vs_fu4_6_months_4
1. Increase						5	4.81
2. Stability						7	6.73
3. 1-3 Points decrease						26	25
4. 4-6 Points decrease						33	31.73
5. 7-10 Points decrease						22	21.15
No info						11	10.58
Pain_ex_intensity_bas_vs_fu6_12_months_4
1. Increase						3	2.88
2. Stability						8	7.69
3. 1-3 Points decrease						16	15.38
4. 4-6 Points decrease						24	23.08
5. 7-10 Points decrease						32	30.77
No info						21	20.19
D) Change in functional Limitation Intensity from baseline --
n % n %						n	%
Functional_limitation_bas_vs_fu1_1_month_4
1. Increase						14	13.21
2. Stability						17	16.04
3. 1-3 Points decrease						36	33.96
4. 4-6 Points decrease						26	24.53
5. 7-10 Points decrease						13	12.26
No info						0	0
Functional_limitation_bas_vs_fu3_3_months_4
1. Increase						7	6.6
2. Stability						10	9.43
3. 1-3 Points decrease						30	28.3
4. 4-6 Points decrease						37	34.91
5. 7-10 Points decrease						16	15.09
No info						6	5.66
Functional_limitation_bas_vs_fu4_6_months_4
1. Increase						9	8.49
2. Stability						3	2.83
3. 1-3 Points decrease						27	25.47
4. 4-6 Points decrease						39	36.79
5. 7-10 Points decrease						17	16.04
No info						11	10.38
Functional_limitation_bas_vs_fu6_12_months_4
1. Increase						3	2.83
2. Stability						5	4.72
3. 1-3 Points decrease						23	21.7
4. 4-6 Points decrease						37	34.91
5. 7-10 Points decrease						17	16.04
No info						21	19.81
